# Supplementary material for: The economic burden of cervical cancer from diagnosis to one year after final discharge in Henan Province, China: A retrospective case series study
Source: PLoS One. 2020 May 7;15(5):e0232129. doi: 10.1371/journal.pone.0232129 (PMC7205285; doi:10.1371/journal.pone.0232129)
Supplement: S1 Questionnaires — (ZIP) [file pone.0232129.s005.zip]

Archive with 5 entries (4 files):
- Questionnaires/
- Questionnaires/From HIS_English.docx
- Questionnaires/From HIS_origin.docx
- Questionnaires/Telephone interview questionnaire_English.xlsx
- Questionnaires/Telephone interview questionnaire_origin.xlsx
