# Supplementary material for: The economic burden of cervical cancer from diagnosis to one year after final discharge in Henan Province, China: A retrospective case series study
Source: PLoS One. 2020 May 7;15(5):e0232129. doi: 10.1371/journal.pone.0232129 (PMC7205285; doi:10.1371/journal.pone.0232129)
Supplement: S1 Questionnaires — (ZIP) [file pone.0232129.s005.zip › Questionnaires/Telephone interview questionnaire_English.xlsx]

## Sheet: 生存随访模板
Items			Options	Type
Level 1	Level 2	Level 3
EQ-5D	Current status	MOBILITY	I have no problems in walking about; I have slight problems in walking about; I have moderate problems in walking about; I have severe problems in walking about; I am unable to wok about.	Single selection
		SELF-CARE	I have no problems washing or dressing myself; I have slight problems washing or dressing myself; I have moderate problems washing or dressing myself; I have severe problems washing or dressing myself; I am unable to wash or dress myself.	Single selection
		USUAL ACTIVITIES (e.g. work, study, housework, family or leisure activities)	I have no problems doing my usual activity; I have slight problems doing my usual activities; I have moderate problems doing my usual activities; I have severe problems doing my usual activities; I am unable to do my usual activities.	Single selection
		PAIN/DISCOMFORT	I have no pain or discomfort; I have slight pain or discomfort; I have moderate pain or discomfort; I have severe pain or discomfort; I have extreme pain or discomfort.	Single selection
		ANXIETY/DEPRESSION	I am not anxious or depressed; I am slightly anxious or depressed; I am moderately anxious or depressed; I am severely anxious or depressed; I am extremely anxious or depressed.	Single selection
		Describe your health status today.	Scores: 1-100	value
	The worst status	MOBILITY	I have no problems in walking about; I have slight problems in walking about; I have moderate problems in walking about; I have severe problems in walking about; I am unable to wok about.	Single selection
		SELF-CARE	I have no problems washing or dressing myself; I have slight problems washing or dressing myself; I have moderate problems washing or dressing myself; I have severe problems washing or dressing myself; I am unable to wash or dress myself.	Single selection
		USUAL ACTIVITIES (e.g. work, study, housework, family or leisure activities)	I have no problems doing my usual activity; I have slight problems doing my usual activities; I have moderate problems doing my usual activities; I have severe problems doing my usual activities; I am unable to do my usual activities.	Single selection
		PAIN/DISCOMFORT	I have no pain or discomfort; I have slight pain or discomfort; I have moderate pain or discomfort; I have severe pain or discomfort; I have extreme pain or discomfort.	Single selection
		ANXIETY/DEPRESSION	I am not anxious or depressed; I am slightly anxious or depressed; I am moderately anxious or depressed; I am severely anxious or depressed; I am extremely anxious or depressed.	Single selection
		Describe your health status today.	Scores: 1-100	value
Basic inforomation		Number of hospitalizations for cervical cance		value
		Number of outpatient visits due to cervical cancer		value
		Education level	primary school equivalent or less; secondary school equivalent; high school equivalent; college equivalent; graduate and above	Single selection
		Average monthly family income (during the past 12 months)	<5K RMB, 5K-10K RMB, 10-20K RMB, 20-30K RMB, 30-50K RMB, >50K RMB, Unknown	Single selection
Costs associated with surgery	Direct costs	Number of hospitalizations		Value
		Place of hospitalization		Text
		Total cost of once hospitalization		Value
		Transportation cost of once hospitalization		Value
		Accommodation costs of once hospitalization		Value
		Nursing costs of once hospitalization		Value
		Nutrition costs of once hospitalization		Value
		Other costs of once hospitalization		Value
	Indirect costs	Did your work status change before and after the treatment?		Text
		Your salary level before treatment		Value
		Your salary level after treatment		Value
		How many days did you ask for leave / how much did you lose during your treatment?		Value
		Before and after treatment, did your family member's working condition change because of accompanying you?		Text
		Salary level of your family members before your treatment		Value
		Salary level of your family members after your treatment		Value
		During the course of treatment, how many days / lost income did the family members ask for leave because of accompanying care?		Value
Costs associated with chemotherapy, radiotherapy and chemoradiotherapy	Direct costs	Number of hospitalizations		Value
		Place of hospitalization		Text
		Total cost of once hospitalization		Value
		Transportation cost of once hospitalization		Value
		Accommodation costs of once hospitalization		Value
		Nursing costs of once hospitalization		Value
		Nutrition costs of once hospitalization		Value
		Other costs of once hospitalization		Value
	Indirect costs	Did your work status change before and after the treatment?		Text
		Your salary level before treatment		Value
		Your salary level after treatment		Value
		How many days did you ask for leave / how much did you lose during your treatment?		Value
		Before and after treatment, did your family member's working condition change because of accompanying you?		Text
		Salary level of your family members before your treatment		Value
		Salary level of your family members after your treatment		Value
		During the course of treatment, how many days / lost income did the family members ask for leave because of accompanying care?		Value
Clinic	Costs	Total costs of all clinic visits		Value
		Place of clinic visit		Text
		Total cost of once clinic visit		Value
		Transportation cost of once clinic visit		Value
		Accommodation costs of once clinic visit		Value
		Nursing costs of once clinic visit		Value
		Nutrition costs of once clinic visit		Value
		Other costs of once clinic visit		Value
Other	Costs	Total costs not incurred in the above cases since diagnosis		Value
		Transportation cost not incurred in the above cases since diagnosis		Value
		Accommodation costs not incurred in the above cases since diagnosis		Value
		Nursing costs not incurred in the above cases since diagnosis		Value
		Nutrition costs not incurred in the above cases since diagnosis		Value
		Other costs not incurred in the above cases since diagnosis		Value

## Sheet: 死亡随访模板
问题	选项	格式	备注
死亡日期		date
是否癌症死亡	是，否，不详	单选
死亡详情		text
