# Supplementary material for: The economic burden of cervical cancer from diagnosis to one year after final discharge in Henan Province, China: A retrospective case series study
Source: PLoS One. 2020 May 7;15(5):e0232129. doi: 10.1371/journal.pone.0232129 (PMC7205285; doi:10.1371/journal.pone.0232129)
Supplement: S1 Questionnaires — (ZIP) [file pone.0232129.s005.zip › Questionnaires/Telephone interview questionnaire_origin.xlsx]

## Sheet: 生存随访模板
问题			可选项	格式
层级1	层级2	层级3
生存质量	目前状态	行动	没有任何困难，轻微不便，有些困难，有较大困难，不能下床活动	单选
		自己照顾自己（洗脸、刷牙、洗澡或穿衣）	没有任何困难，轻微不便，有些困难，有较大困难，无法自己完成	单选
		日常活动（如工作，学习，家务事，家庭或休闲活动）	没有任何困难，轻微不便，有些困难，有较大困难，无法进行	单选
		疼痛/不舒服	没有任何疼痛或不舒服，轻度疼痛或不舒服，中度疼痛或不舒服，重度疼痛或不舒服，极度疼痛或不舒服	单选
		焦虑/抑郁	不觉得焦虑或抑郁，轻度焦虑或抑郁，中度焦虑或抑郁，重度焦虑或抑郁，极度焦虑或抑郁	单选
		健康状况评分（1-100分）		value
	最严重的一次	行动	没有任何困难，轻微不便，有些困难，有较大困难，不能下床活动	单选
		自己照顾自己（洗脸、刷牙、洗澡或穿衣）	没有任何困难，轻微不便，有些困难，有较大困难，无法自己完成	单选
		日常活动（如工作，学习，家务事，家庭或休闲活动）	没有任何困难，轻微不便，有些困难，有较大困难，无法进行	单选
		疼痛/不舒服	没有任何疼痛或不舒服，轻度疼痛或不舒服，中度疼痛或不舒服，重度疼痛或不舒服，极度疼痛或不舒服	单选
		焦虑/抑郁	不觉得焦虑或抑郁，轻度焦虑或抑郁，中度焦虑或抑郁，重度焦虑或抑郁，极度焦虑或抑郁	单选
		健康状况评分（1-100分）		value
基本情况		因宫颈癌住院次数		value
		因宫颈癌在门诊就诊次数		value
		教育水平	小学及以下，初中，高中，大学，研究生及以上	单选
		家庭平均月均收入 (过去12月)	<5K RMB，5K-10K RMB，10-20K RMB，20-30K RMB，30-50K RMB，>50K RMB，不知道/不愿透露	单选
手术	手术治疗费用	手术住院次数		value
		住院地点		Text
		当次住院的总费用		value
		当次住院的交通费		value
		当次住院的住宿费		value
		当次住院的的护理费		value
		当次住院的营养费		value
		当次住院所支出的其他费用		value
	手术期间生产力损失	在当次接受治疗的前后，您的工作状态有变化吗？		Text
		您接受治疗前的工资水平		value
		您接受治疗后的工资水平		value
		接受治疗的过程中，您请假了多少天/损失了多少收入？		value
		在接受治疗的前后，您的家属因陪护您，工作状态有变化吗？		Text
		您的家属接受治疗前的工资水平		value
		您的家属接受治疗后的工资水平		value
		接受治疗的过程中，家属因陪护请假多少天/损失了多少收入？		value
放化疗	放化疗治疗费用	住院放化疗的次数		value
		住院地点		Text
		本院放化疗总费用		value
		一次住院的交通费		value
		一次住院的住宿费		value
		一次住院的的护理费		value
		一次住院的营养费		value
		一次住院所支出的其他费用		value
	放化疗期间生产力损失	在接受治疗的前后，您的工作状态有变化吗？		Text
		您接受治疗前的工资水平		value
		您接受治疗后的工资水平		value
		接受治疗的过程中，您请假多少天？		value
		在接受治疗的前后，您的家属因陪护您，工作状态有变化吗？		Text
		您的家属接受治疗前的工资水平		value
		您的家属接受治疗后的工资水平		value
		接受治疗的过程中，家属陪护您请假多少天？		value
门诊治疗		门诊治疗总费用		value
		门诊地点		Text
		一次门诊治疗费用		value
		当次门诊的交通费		value
		当次门诊的住宿费		value
		当次门诊的的护理费		value
		当次门诊的营养费		value
		当次门诊所支出的其他费用		value
其他治疗费用		自诊断以来，支出的不在上述情况中的总费用		value
		自诊断以来，支出的不在上述情况中的交通费		value
		自诊断以来，支出的不在上述情况中的住宿费		value
		自诊断以来，支出的不在上述情况中的护理费		value
		自诊断以来，支出的不在上述情况中的营养费		value
		自诊断以来，支出的不在上述情况中的其他费用		value

## Sheet: 死亡随访模板
问题	选项	格式	备注
死亡日期		date
是否癌症死亡	是，否，不详	单选
死亡详情		text
