# Supplementary material for: The economic burden of cervical cancer from diagnosis to one year after final discharge in Henan Province, China: A retrospective case series study
Source: PLoS One. 2020 May 7;15(5):e0232129. doi: 10.1371/journal.pone.0232129 (PMC7205285; doi:10.1371/journal.pone.0232129)
Supplement: S1 File — (ZIP) [file pone.0232129.s006.zip]

Archive with 4 entries (3 files):
- Ethics Approvals/
- Ethics Approvals/Ethics approval_Henan Cancer Hospital_English translation.pdf
- Ethics Approvals/Ethics approval_Henan Cancer Hospital_origin.pdf
- Ethics Approvals/Ethics approval_School of Public Health, Fudan University.pdf
